# Supplementary material for: Intranasal vaccination with lipid-conjugated immunogens promotes antigen transmucosal uptake to drive mucosal and systemic immunity
Source: Sci Transl Med. Author manuscript; Available in PMC 2023 Jan 12. (PMC9835395; doi:10.1126/scitranslmed.abn1413)
Supplement: Data file S2 [file NIHMS1853909-supplement-Data_file_S2.xlsx]

## Sheet: Figure S2
C) FcRn binding to albumin in presence of amph-FITC (absorbance 450nm)
Concentration (ng/mL)	no amph-FITC		+amph-FITC 10μM		+amph-FITC 1μM		+amph-FITC 100nM		+amph-FITC 10nM		+amph-FITC 1nM
5000	3.4078	3.5	3.7113	3.6914	3.4796	3.6302	3.565	3.5443	3.564	3.3645	3.237	3.1391
1666.67	2.2687	2.134	3.5279	3.584	2.3259	2.7191	2.3695	2.3791	2.3447	2.1193	2.0896	1.9496
555.556	1.4799	1.4375	3.5534	3.5494	1.6378	1.8684	1.6044	1.6078	1.5492	1.4041	1.301	1.2919
185.185	1.2192	1.1824	3.5323	3.5353	1.4192	1.5145	1.2448	1.2696	1.2973	1.2098	1.0423	1.1055
61.7284	1.1107	1.1568	3.5438	3.5466	1.2696	1.4898	1.2927	1.2871	1.2438	1.1391	1.0931	1.0464
20.5761	1.0346	1.034	3.5468	3.5347	1.3205	1.3674	1.1074	1.1131	1.0463	0.9792	0.9149	0.8675
6.85871	1.0028	1.0515	3.5135	3.5785	1.3513	1.4325	1.1841	1.1875	1.0994	0.9687	0.8679	0.8574
0	1.0681	1.1112	3.6677	3.684	1.4169	1.6131	1.2178	1.2582	1.1537	1.0226	0.8916	0.8274

## Sheet: Fgure S3
B) IVIS: Systemic distribution of amph-protein in mice by IVIS								C) Albumin levels in nasal wash
	Radiant Efficiency ([p/s]/[uW/cm^2])							albumin concentration (ug/ml)
	eOD			amph-eOD				WT	FcRn-/-
intestines	-1430000000	-1730000000	1430000000	-425000000	-1130000000	-578000000		0.231057	2.20184
mLNs	76300000	32100000	43000000	15600000	3640000	17000000		4.21035	2.33613
cLNs	21900000	-11800000	35600000	11100000	-12200000	12700000		3.9602	1.54876
spleen	9730000	-19400000	44000000	21100000	-7930000	34800000		3.79497	2.25599
liver	-44400000	75800000	91000000	36800000	-36100000	-60200000		10.3982	1.34722

## Sheet: Figure S5
C) GC B cells (# CD38-GL7+ cells)							E) eOD-specific GC B cells (# BV421+PE+ cells)
WT			FcRn KO				WT			FcRn KO
naive	eOD	amph	naive	eOD	amph		eOD	amph	eOD	amph	naive	naive
93	259	437	261	107	232		56	96	29	19	3	5
45	120	656	59	40	315		37	240	3	64	3	0
45	125	1176	56	245	331		29	365	19	120	11	0
56	152	899	53	35	77		40	405	5	13	0	11
117			24		269					75	5	0

## Sheet: Figure S6
C) Activated T cells (# ICOS+CD44+CD4+ cells)							E) Tfh cells (# PD-1+CXCR5+ cells)
WT			FcRn KO				WT			FcRn KO
naive	eOD	amph	naive	eOD	amph		naive	eOD	amph	naive	eOD	amph
45	107	237	99	37	83		53	72	117	104	16	56
48	93	507	43	19	21		45	61	341	45	27	21
37	48	627	13	43	141		29	27	416	13	37	80
139	37	208	67	45	139		91	27	147	51	35	75
112	61	160	5	80	229		91	43	93	8	16	123

## Sheet: Figure S7
A) eOD ELISA: serum IgG (log titers)
week	Naïve		Tail					Scruff					intranasal
0	0	0	0	0	0	0	0	0	0	0	0	0	0	0	0	0	0
4	0	0	2.78647	4.04519	3.8275	4.08311	4.16666	3.11764	3.18477	3.10531	2.75977	3.06094	4.3526	4.032	4.02356	4.00092	4.00091
6	0	0	3.75135	3.7815	3.98119	4.04396	4.25253	3.1418	3.15582	2.76439	2.69202	3.17132	3.61995	3.97694	3.85466	3.63066
8	0	0	4.65457	4.67693	4.56519	4.69472	4.51483	4.17021	4.58873	4.41089	4.45424	4.17892	5.83223	5.85082	6.31133	5.54194
12	0	0	4.08411	4.4943	4.47367	4.0829	4.53989	3.60073	4.36788	3.60439	3.38745	3.98935	5.59981	5.07156	5.16586	4.64221
eOD ELISA: serum IgA (log titers)
week	Naïve		Tail					Scruff					intranasal
0	0	0	0	0	0	0	0	0	0	0	0	0	0	0	0	0	0
4	0	0	0	0	0	0	0	0	0	0	0	0	0	0	0	0	0
6	0	0	0	0	0	0	0	0	0	0	0	0	0	0	0	0
8	0	0	2.27089	2.64087	2.74118	0	2.69917	0	0	0	0	0	2.93429	3.34048	3.29826	3.31678
12	0	0	2.59347	2.69755	0	2.5605	2.16994	0	0	0	0	1.92244	2.84916	2.36173	2.8157	2.7784
B) eOD ELISA: vaginal IgG (log titers)
week	Naïve		Tail					Scruff					intranasal
0	0	0	0	0	0	0	0	0	0	0	0	0	0	0	0	0	0
4	0	0	0	0	0	0	0	0	0	0	0	0	1.20806	2.06971	2.00479	2.00669	1.50822
6	0	0	0	0	0	0	1.19682	0	0	0	0	0	1.51414	2.15864	0	1.00885
8	0	0	2.2637	1.91598	1.84293	1.13732	1.76073	0	2.07378	1.19589	1.78086	1.3411	2.78956	2.71406	3.3936	3.34297
12	0	0	0	2.36668	1.34644	2.16368	0	1.3964	1.4547	0	0	1.80516	2.77309	2.24806	2.39831	3.13612
eOD ELISA: vaginal IgA (log titers)
week	Naïve		Tail					Scruff					intranasal
0	0	0	0	0	0	0	0	0	0	0	0	0	0	0	0	0	0
4	0	0	0	0	0	0	0	0	0	0	0	0	0	0	1.58817	1.90677	1.49692
6	0	0	0	1.08672	1.17058	0	0	0	0	0	0	0	1.49551	2.17588	0	1.18564
8	0	0	1.1424	2.4021	1.14215	1.08367	1.84593	0	0	0	0	0	2.01133	2.79119	3.62788	3.12681
12	0	0	1.87401	1.32451	1.6111	1.8134	1.36074	0	0	0	0	0	2.80215	1.84392	2.67768	2.55299
C) eOD ELISA: fecal IgG (log titers)
week	Naïve		Tail					Scruff					intranasal
0	0	0	0	0	0	0	0	0	0	0	0	0	0	0	0	0	0
4	0	0	1.11377	1.28328	0	0	1.38116	0	0	0	0	0	1.54146	1.68749	1.49744	1.42755	1.71414
6	0	0	1.2182	0	0	0	1.17121	0	0	0	0	0	1.35831	1.4044	1.57554	1.41553
8	0	0	1.79481	1.93397	1.8985	1.93476	2.14802	1.17625	1.26917	1.36496	0	0	2.95207	3.31196	3.85531	3.42876
12	0	0	1.4221	1.59113	1.87904	1.70505	1.77457	1.3609	0	0	1.26247	0	2.68353	2.80497	2.75324	3.30649
eOD ELISA: fecal IgA (log titers)
week	Naïve		Tail					Scruff					intranasal
0	0	0	0	0	0	0	0	0	0	0	0	0	0	0	0	0	0
4	0	0	0	1.26937	0	0	0	1.49216	0	0	0	0	1.33864	1.58409	1.40237	1.15771	1.59236
6	0	0	0	1.42542	0	0	0	0	0	0	0	0	0	0	1.55391	0
8	0	0	1.4637	2.33424	2.36466	2.09392	2.23863	0	2.03776	0	1.09468	0	2.79591	3.73856	3.87968	3.81971
12	0	0	1.88896	1.66053	2.25706	1.58746	1.95335	0	1.01963	0	1.87488	0	2.74372	2.86363	2.72538	2.77046

## Sheet: Figure S8
B) eOD-IgG ELISPOT (#spots per 500,000 cells)									C) Anti-PEG ELISA
	amph-eOD			naive					Dilution Factor	Absorbance (450 - 540)
FRT	328	336	376	0	0	0				eOD + cdGMP					Amph-eOD + cdGMP					eOD + SMNP					Amph-eOD + SMNP
BM	121	207	397	0	0	0			50	0.0453	0.0426	0.1923	0.0647	0.0417	0.1001	0.4818	0.1488	0.1045	0.0098	0.0588	0.0587	0.0361	0.0408	0.0305	0.1536	0.4411	0.2146	0.0703	0.435
									150	0.0242	0.0273	0.0181	0.0169	0.0198	0.0402	0.447	0.0603	0.0508	0.0078	0.0511	0.0326	0.0288	0.0242	0.0481	0.0736	0.1883	0.1038	0.0326	0.3477
eOD-IgA ELISPOT (#spots per 500,000 cells)									450	0.0218	0.0237	0.0145	0.0135	0.0167	0.0217	0.1954	0.0289	0.0257	0.0081	0.0385	0.0195	0.0175	0.0148	0.0129	0.0343	0.0682	0.0462	0.0159	0.1475
	amph-eOD			naive					1350	0.0159	0.0225	0.0122	0.0108	0.0097	0.0153	0.1007	0.016	0.0163	0.0083	0.0197	0.0103	0.0093	0.0097	0.0086	0.0161	0.0344	0.0253	0.0096	0.0694
FRT	74	78	88	0	0	0			4050	0.0149	0.0165	0.0123	0.0116	0.0115	0.0124	0.0428	0.0112	0.0112	0.0073	0.0283	0.0096	0.0097	0.0083	0.0079	0.014	0.0164	0.0134	0.009	0.0273
BM	73	77	93	0	0	0			12150	0.0149	0.0193	0.0149	0.0141	0.0105	0.0142	0.0237	0.0093	0.015	0.0076	0.016	0.0104	0.0084	0.0096	0.0105	0.0109	0.0101	0.0107	0.009	0.0119
									36450	0.0158	0.0151	0.0151	0.0116	0.0161	0.0175	0.0214	0.0135	0.0119	0.0186	0.0143	0.0109	0.01	0.015	0.0206	0.0167	0.0138	0.0107	0.0083	0.0095
									109350	0.0368		0.0206	0.022	0.0211	0.0355	0.0283	0.021	0.0218	0.0162	0.0333	0.0248	0.0306	0.0174	0.0193		0.0135	0.0153	0.013	0.015
									PEG standard
									Conc (ng/ml)	Abs.
									0	0.0081
									62.5	0.1371
									125	0.2233
									250	0.4459
									500	0.825
									1000	1.2811

## Sheet: Fgure S9
B) Antigenicity ELISA														C) DLS				D) SEC				E) ACE2 binding inhibition - serum
Antibody concentration (ug/mL)	CR3022 binding (Abs 450-540)						ACE2-Fc binding (Abs 450-540)							D_h (nm)	% Frequency			fraction	Normalized fluorescence (280/340)			log (DF)	amph-RBD					RBD
	cys-RBD			RBD			cys-RBD			RBD					amph-RBD	RBD			amph-RBD	RBD		1.3	0.0094	0.0102	0.0511	0.015	0.0168	1.7347	1.5957	1.6175	1.5633	1.7535
5	1.7581	1.4885	1.5905	1.7924	1.6333	1.6074	0.9497	1.0728	1.1284	0.9953	0.8281	1.2215		0.4	0	0		1	0.285024	0.318841		1.78	0.0074	0.0091	0.0088	0.0027	0.01	1.5809	1.4773	1.594	1.5731	1.6275
1.25	1.7379	1.1833	1.4814	1.3125	1.5237	1.4898	0.7773	0.9346	1.0896	0.807	0.9882	0.8319		0.463	0	0		2	0.270531	0.270531		2.26	0.0067	0.0064	0.0099	0.0155	0.0102	1.6321	1.394	1.5927	1.4497	1.5568
0.3125	1.4937	1.0313	1.4749	1.2412	1.2186	1.1961	0.607	0.3537	0.6532	0.8653	0.5371	0.5955		0.536	0	0		3	0.275362	0.294628		2.73	0.0085	0.0148	0.0148	0.0501	0.0208	1.5177	1.4075	1.536	1.4719	1.4523
0.078125	1.1103	1.1206	0.7402	1.1036	1.0493	1.0901	0.1969	0.1314	0.2398	0.3828	0.2728	0.3043		0.621	0	0		4	0.270531	0.318724		3.21	0.0233	0.0353	0.0519	0.1332	0.0652	1.3813	1.3229	1.3785	1.2884	1.3191
0.0195312	0.9376	0.802	0.6656	0.9527	0.897	0.9251	0.0995	0.0681	0.0904	0.1731	0.1436	0.1341		0.719	0	0		5	0.275362	0.258483		3.69	0.1014	0.1477	0.2269	0.3751	0.1726	1.2463	1.3038	1.3278	1.1656	1.2598
0.00488281	0.5179	0.4238	0.3677	0.4671	0.5118	0.484	0.0461	0.103	0.0349	0.0627	0.0381	0.0578		0.833	0	0		6	0.275362	0.306676		4.16	0.33	0.4034	0.5179	0.6545	0.412	1.1851	1.1179	1.0756	1.0549	1.0726
0.0012207	0.1827	0.1931	0.1728	0.2244	0.2011	0.1636	0.0229	0.0249	0.0211	0.0333	0.0326	0.031		0.965	0	0		7	0.289855	0.28258		4.64	0.753	0.8091	0.9349	1.0495	0.7943	1.3026	1.2561	1.2475	1.2219	1.1455
0.00030518	0.1045	0.0514	0.0698	0.0707	0.0649	0.067	0.0147	0.0103	0.0125	0.0323	0.0272	0.0272		1.12	0	0		8	0.280193	0.28258
														1.29	0	0		9	0.352657	0.258483		F) ACE2 binding inhibition - BALF
														1.5	0	0		10	0.859903	0.270531		log (DF)	amph-RBD					RBD
														1.74	0	0		11	1	0.28258		0.6	0.006	0.0061	0.0077	0.0558	0.0096	1.0559	0.9045	0.9689	0.9535	0.8275
														2.01	0	0		12	0.647343	0.234387		1.08	0.0067	0.009	0.0095	0.2125	0.0192	1.0735	1.0547	1.1174	1.0409	0.9757
														2.33	0	7.88		13	0.449275	0.246435		1.56	0.0148	0.033	0.0286	0.5407	0.0731	1.1106	1.1568	1.1771	1.088	1.093
														2.7	0	24		14	0.386473	0.28258		2.03	0.0788	0.1443	0.1433	0.8737	0.2424	1.1241	1.1386	1.2007	1.1668	1.1229
														3.12	0	29.3		15	0.338164	0.270531		2.51	0.3148	0.3421	0.4681	1.0123	0.5564	1.1216	1.1319	1.1557	1.187	1.1782
														3.62	0	20.4		16	0.31401	0.306676		2.99	0.6735	0.7468	0.7833	1.0736	0.8729	1.1152	1.1057	1.1661	1.1771	1.126
														4.19	0	10.5		17	0.323671	0.306676		3.46	0.8157	0.873	0.8954	1.0637	1.0097	1.1119	1.0829	1.1304	1.1548	1.0179
														4.85	0	4.54		18	0.304348	0.403062		3.94	0.9187	0.925	1.0107	1.063	1.1075	1.2007	1.1119	1.1382	1.2317	1.1148
														5.61	0	1.86		19	0.304348	0.511495
														6.5	0	0.811		20	0.299517	0.656074
														7.53	0	0.392		21	0.289855	0.631977
														8.72	0	0.2		22	0.289855	0.499447
														10.1	0	0.0996		23	0.285024	0.619929
														11.7	0	0.0463		24	0.299517	0.535592
														13.5	0	0.0198		25	0.289855	0.451254
														15.7	0	0.00774		26	0.280193	0.378965
														18.2	0	0.00281		27	0.289855	0.366917
														21	3.4	0.000973		28	0.275362	0.318724
														24.4	13.3	0.000337		29	0.280193	0.330772
														28.2	22.5	0.000125		30	0.289855	0.294628
														32.7	23	5.06e-05		31	0.289855	0.258483
														37.8	17.1	2.18e-05		32	0.285024	0.330772
														43.8	10.4	9.33e-06		33	0.2657	0.246435
														50.7	5.55	3.72e-06		34	0.270531	0.222339
														58.8	2.7	1.31e-06		35	0.270531	0.246435
														68.1	1.22	3.88e-07		36	0.289855	0.21029
														78.8	0.527	8.59e-08
														91.3	0.219	1.06e-08
														106	0.0891	8.53e-10
														122	0.0362	3.55e-09
														142	0.015	6.95e-09
														164	0.00666	9.39e-09
														190	0.00327	1.04e-08
														220	0.00175	9.9e-09
														255	0.000994	8.25e-09
														295	0.000612	6.11e-09
														342	0.000415	4.01e-09
														396	0.000305	2.27e-09
														459	0.00023	1.01e-09
														531	0.000175	3.1e-10
														615	0.000137	4.77e-11
														712	0.000108	0
														825	8.04e-05	0
														955	5.45e-05	0
														1110	3.42e-05	0
														1280	2.05e-05	0
														1480	1.18e-05	0
														1720	6.5e-06	0
														1990	3.17e-06	0
														2300	1.12e-06	0
														2670	2.28e-07	0
														3090	2.49e-08	0
														3580	0	0
														4150	0	0
														4800	0	2.18e-13
														5560	0	4.35e-13
														6440	0	2.18e-13
														7460	0	0
														8630	0	0

## Sheet: Figure S10
A) Total IgM plasmablasts (per 10^6 PBMCs)														C) eOD ELISA: vaginal IgG (log titers)														D) eOD ELISA: rectal IgG (log titers)
week	amph-eOD						eOD							week	amph-eOD						eOD							week	amph-eOD						eOD
0	405	743	743	1148	945	540	270	473	338	878	540	338		0	0	0	0	0	0	0	0	0	0	0	0	0		0	0	0	0	0	0	0	0	0	0	0	0	0
8	675	675	878	1013	810	473	810	675	1013	878	1350	1215		4	0	0	0	0	1.74216	0	0	0	0	0	0	0		4	0	0	0	0	0	0	0	0	0	0	0	0
16	270	540	405	338	1080	945	270	540	338	135	338	473		6	0	0	0	0	1.10567	0	0	0	0	0	0	0		6	0	0	0	0	0	0	0	0	0	0	0	0
24	203	540	135	405	608	270	68	473	135	203	473	270		10	1.16996	0	0	0	2.1222	1.58981	0	0	0	0	0	0		10	1.58081	0	0	0	0	0	0	0	0	1.32702	0	0
														12	1.50879	0	0	0	2.10843	1.23239	0	0	0	0	0	0		12	0	0	0	0	0	1.4757	0	1.33431	0	0	0	0
Total IgG plasmablasts (per 10^6 PBMCs)														18	3.19845	3.16019	2.38396	1.50353	3.37455	2.77829	1.29703	1.56533	2.29217	0	0	0		18	3.90968	2.24981	1.507	3.38578	2.09725	1.54723	0	0	0	0	0	0
week	amph-eOD						eOD							26	0	2.17684	1.86232	0	2.16551	0	0	0	0	0	0	0		26	1.81439	0	0	0	0	0	0	0	0	0	0	0
0	2565	2768	3240	2565	2430	1350	1823	1755	1958	1755	2025	1215		36	0	0	0	0	0	1.46212	0	0	1.58212	0	1.81672	0		36	1.71574	2.12587	1.59633	0	1.85357	1.46885	0	0	0	0	0	0
8	2970	3308	3038	2970	2700	3173	2633	3240	3173	3240	3105	3443		40	1.4872	0	1.5224	0	0	0	0	2.29191	1.46422	0	0	0		40	0	0	0	0	0	0	0	0	0	0	0	0
16	1890	1688	2025	1283	3240	3173	2025	1418	1890	1823	2430	1755
24	1553	1688	1485	1890	2363	1890	1283	1215	1350	1553	2295	1823		eOD ELISA: vaginal IgA (log titers)														eOD ELISA: rectal IgA (log titers)
														week	amph-eOD						eOD							week	amph-eOD						eOD
Total IgA plasmablasts (per 10^6 PBMCs)														0	1.55019	0	0	0	0	0	0	0	0	0	0	0		0	0	0	0	0	0	0	0	0	0	0	0	0
week	amph-eOD						eOD							4	0	0	0	0	0	0	0	0	0	0	0	0		4	0	0	0	0	0	0	0	0	0	0	0	0
0	2430	2565	2835	2160	2160	2025	1620	1350	1890	1688	1688	1485		6	0	0	0	0	0	0	0	0	0	0	0	0		6	0	0	0	0	0	0	0	0	0	0	0	0
8	3038	3105	2700	3240	3173	3038	3308	2970	2835	2768	3173	3038		10	0	0	0	0	0	0	0	0	0	0	0	0		10	0	0	0	0	0	0	0	0	0	0	0	0
16	1688	1418	2025	1148	3173	2970	1350	1283	1418	2093	1620	1823		12	1.52722	0	0	0	0	0	0	0	0	0	0	0		12	0	0	0	0	0	0	0	0	0	0	0	0
24	1890	1418	1148	1755	1688	1755	1080	1148	1215	1283	1823	1620		18	1.45396	1.26657	0	0	1.51072	1.92372	0	0	1.48868	0	0	0		18	1.77324	0	1.18049	1.03331	1.17787	0	0	0	0	1.10605	0	0
														26	0	0	0	0	1.38873	1.11102	0	0	0	0	0	0		26	0	0	0	0	0	0	0	0	0	0	0	0
														36	0	0	0	0	0	0	0	0	0	0	0	0		36	1.29025	1.30059	0	0	0	0	0	0	0	1.07901	0	0
														40	0	0	0	0	0	0	0	0	0	0	0	0		40	0	0	0	0	0	0	0	0	0	0	0	0
B) % eOD-specific/Total IgM plasmablasts (per 10^6 PBMCs)
week	amph-eOD						eOD
0	0.25	0.13	0.13	0.26	0.11	0.19	1.11	0.21	0.3	0.23	0.19	0.3
8	1.11	0.11	0.09	0.37	1.2	0.79	0.09	0.11	0.07	0.09	0.11	0.31
16	5	1.67	1.11	1.33	7.5	1.43	1.67	0.19	1.33	0.74	1.33	0.21
24	13.33	3.33	3.33	4.44	8.89	11.67	6.67	0.21	3.33	0.49	0.21	0.37
% eOD-specific/Total IgG plasmablasts (per 10^6 PBMCs)
week	amph-eOD						eOD
0	0.08	0.04	0.12	0.19	0.16	0.15	0.27	0.11	0.05	0.06	0.05	0.08
8	11.64	1.32	0.25	0.33	6.78	3.19	1.28	0.09	0.05	0.05	0.02	0.37
16	21.43	13.33	3.33	3.16	28.47	15.6	9.11	2.54	0.95	0.74	0.19	6.67
24	21.45	9.07	4.55	5.24	28.38	11.43	5.61	11.85	1.67	1.16	0.98	4.2
% eOD-specific/Total IgA plasmablasts (per 10^6 PBMCs)
week	amph-eOD						eOD
0	0.25	0.04	0.14	0.23	0.28	0.05	0.56	0.07	0.11	0.06	0.12	0.07
8	6.69	0.48	0.25	0.25	6.88	1.93	0.79	0.08	0.03	0.16	0.02	0.27
16	20.27	11.11	2.67	2.35	21.99	13.64	10.67	1.4	1.59	0.22	0.28	5.19
24	16.19	9.21	5.1	4.1	30.67	7.95	3.75	4.71	1.85	1.4	0.49	3.61
