# Supplementary material for: Intranasal vaccination with lipid-conjugated immunogens promotes antigen transmucosal uptake to drive mucosal and systemic immunity
Source: Sci Transl Med. Author manuscript; Available in PMC 2023 Jan 12. (PMC9835395; doi:10.1126/scitranslmed.abn1413)
Supplement: Data file S1 [file NIHMS1853909-supplement-Data_file_S1.xlsx]

## Sheet: Figure 1
B) DLS								C) SEC				D) % bound to resin			F) membrane insertion: % positive cells
D_h (nm)	% Frequency							fraction	Normalized fluorescence (280/340)			eOD	amph-eOD			eOD (0 nM)			eOD (25 nM)			eOD (100 nM)			eOD (250 nM)			amph-eOD (0 nM)			amph-eOD (25 nM)			amph-eOD (100 nM)			amph-eOD (250 nM)
	amph-eOD			eOD					amph-eOD	eOD		5	55		eOD+	0.018	0.05	0.08	0.68	0.93	1.1	2.33	2.4	2.87	5.33	5.56	6.87	0.078	0.088	0.11	1.37	1.4	1.41	3.19	2.94	3.24	6.44	6.61	8.13
0.4	0	0	0	0	0	0		1	0.041667	0.008333		5.14	60		eOD+VRC01+	0.029	0.059	0.088	0.21	0.35	0.37	0.54	0.59	0.65	0.87	0.87	1.09	0.087	0.093	0.11	1.11	1.12	1.12	2.72	2.49	2.74	5.67	5.71	7.14
0.463	0	0	0	0	0	0		2	0.013889	0.001667		5.62	61
0.536	0	0	0	0	0	0		3	-0.02778	-0.00333
0.621	0	0	0	0	0	0		4	-0.02778	0.003333					G) membrane insertion: eOD and VRC01 MFI of eOD+ cells
0.719	0	0	0	0	0	0		5	0.041667	0.003333					eOD conc (nM)	eOD (VRC01 MFI)			eOD (AF647 MFI)			amph-eOD (VRC01 MFI)			amph-eOD (AF647 MFI)
0.833	0	0	0	0	0	0		6	0	0.006667					0	3558	4381	5207	2308	3137	6054	5306	5227	5823	6421	6009	8095
0.965	0	0	0	0	0	0		7	0	0					25	2401	2503	2489	1571	1951.67	1987.33	10228	7159	7256	14352.6	10912.2	11041
1.12	0	0	0	0	0	0		8	0	0.003333					100	2738	2802	2772	1531.67	1808.67	1678.33	14535	12121	12409	21507.7	18369.9	17824.4
1.29	0	0	0	0	0	0		9	0.013889	0.005					250	2967	2867	3436	1377.67	1616.67	1549	19989	17620	19858	29090.4	27737.2	28332.7
1.5	0	0	0	0	0	0		10	-0.01389	0.003333
1.74	0	0	0	0	0	0		11	-0.02778	-0.00167
2.01	0	0	0	0	0	0		12	0.166667	0.005
2.33	0	0	0	0	0	0		13	0.847222	0.018333
2.7	0	0	0	0	2.9	0		14	1	0.023333
3.12	0	0	0	10.1	14.7	0		15	0.611111	0.015
3.62	0	0	0	29.3	28	2.33		16	0.236111	0.011667
4.19	0	0	0	32.4	27.2	14		17	0.111111	0.006667
4.85	0	0	0	18.7	16.2	28.7		18	0.055556	0.005
5.61	0	0	0	7	7.16	28.6		19	0.027778	0.008333
6.5	0	0	0	1.8	2.57	16.7		20	0.013889	0.005
7.53	0	0	0	0.342	0.824	6.93		21	0.027778	0.008333
8.72	0	0	0	0.11	0.267	2.14		22	0	0.01
10.1	0	0	0	0.0901	0.1	0.476		23	0.013889	0.045
11.7	0	0	0	0.0647	0.0419	0.0656		24	0.027778	0.09
13.5	0	0	0	0.0339	0.0169	0.00335		25	0.055556	0.131667
15.7	0.956	3.7	0	0.0134	0.00576	0		26	0	0.233333
18.2	7.3	13.6	1.37	0.00389	0.0015	0		27	0.013889	0.44
21	18	21.7	8.34	0.000766	0.000252	0		28	0.013889	0.55
24.4	22.7	21.2	19	7.64e-05	1.85e-05	0		29	0.013889	0.766667
28.2	19.3	15.8	23.4	0	0	7.53e-06		30	0.027778	0.783333
32.7	13.3	10.2	19.5	0	3.46e-07	3.72e-05		31	0.013889	0.951667
37.8	8.24	6.12	13	2.08e-06	3.81e-06	7.81e-05		32	0.013889	1
43.8	4.77	3.52	7.59	7.64e-06	1.07e-05	9.68e-05		33	0.027778	0.858333
50.7	2.63	1.97	4.04	1.24e-05	1.5e-05	8.57e-05		34	-0.01389	0.876667
58.8	1.4	1.07	2.02	1.26e-05	1.38e-05	6.2e-05		35	-0.01389	0.763333
68.1	0.72	0.56	0.969	9.68e-06	9.97e-06	3.94e-05		36	0.027778	0.63
78.8	0.361	0.285	0.452	6.29e-06	6.24e-06	2.29e-05		37	0.055556	0.61
91.3	0.177	0.141	0.208	3.66e-06	3.54e-06	1.25e-05		38	0	0.518333
106	0.0852	0.0684	0.095	1.97e-06	1.88e-06	6.59e-06		39	0.027778	0.381667
122	0.0409	0.0327	0.044	1.01e-06	9.63e-07	3.39e-06		40	-0.02778	0.303333
142	0.0199	0.0157	0.021	5.11e-07	4.86e-07	1.75e-06		41	0.041667	0.211667
164	0.0101	0.0077	0.0106	2.61e-07	2.5e-07	9.33e-07		42	0.027778	0.141667
190	0.00542	0.00392	0.00581	1.37e-07	1.33e-07	5.23e-07		43	0.013889	0.116667
220	0.00295	0.00196	0.00329	7.02e-08	7.08e-08	2.95e-07		44	0.013889	0.091667
255	0.00153	0.000892	0.00182	3.3e-08	3.5e-08	1.58e-07		45	0.027778	0.07
295	0.000744	0.000352	0.00098	1.37e-08	1.58e-08	7.88e-08		46	-0.02778	0.05
342	0.000332	0.00011	0.000507	4.7e-09	6.2e-09	3.57e-08		47	0	0.046667
396	0.000129	2.27e-05	0.000247	1.16e-09	1.95e-09	1.38e-08		48	0.013889	0.033333
459	3.86e-05	1.93e-06	0.000106	1.48e-10	4.02e-10	3.96e-09
531	7.01e-06	0	3.67e-05	0	3.41e-11	5.98e-10
615	4.14e-07	0	9.22e-06	0	0	0
712	0	0	1.24e-06	0	0	0
825	0	0	0	0	0	0
955	0	0	0	0	0	0
1110	0	0	0	0	0	0
1280	0	0	0	0	0	0
1480	0	0	0	0	0	0
1720	0	0	0	0	0	0
1990	0	0	0	0	0	0
2300	0	0	0	0	0	0
2670	0	0	0	1.04e-13	0	0
3090	0	0	0	9.4e-13	0	0
3580	0	0	0	2.49e-12	0	0
4150	0	0	0	3.44e-12	0	0
4800	0	0	0	3.39e-12	0	0
5560	0	0	0	2.33e-12	0	0
6440	0	0	0	7.27e-13	0	0
7460	0	0	0	0	0	0
8630	0	0	0	0	0	0

## Sheet: Figure 2
C) IVIS: Quantified vaccine signal in nasal cavity over time (WT mice)								D) IVIS: Total vaccine measured in nasal cavity			F) IVIS: Quantified vaccine signal in nasal cavity at 6h (WT vs FcRn KO mice)
Time post administration (days)	Radiant Efficiency ([p/s]/[uW/cm^2])							AUC (total radiance x time)			eOD (WT)	amph-eOD (WT)	amph-eOD (FcRn-/-)
	eOD			amph-eOD				eOD	amph-eOD		271000000	1330000000	638000000
1	20800000	60700000	12100000	152000000	73500000	25300000		66262012	473558491		324000000	364000000	199000000
2	6810000	16000000	23500000	35900000	106000000	106000000		118155185	522870000		230000000	1050000000	163000000
3	3500000	20000000	63900	123000000	120000000	44400000		53688304	355250000
7	-8330000	5960000	-1090000	15600000	17900000	23900000
11	-8420000	-2680000	-9930000	-5600000	4260000	15000000

## Sheet: Figure 3
B) macrophage uptake in NALT												F) GC B cells (# CD38-GL7+ cells)
time post administration	vaccine MFI (AF647)											eOD (WT)	amph (WT)	amph (FcRn KO)
	eOD					amph-eOD						259	437	232
1d	2765.42	3116.42	2316.42	2922.08	2324.08	4518.75	6487.34	5938.62	6536.7	6956.57		120	656	315
4d	5797.42	4995.75	2368.42	2063.42	3114.75	14643.8	7594.39	5292.47	5687.34	8972.6		125	1176	331
												152	899	77
C) B cell uptake in NALT														269
time post administration	vaccine MFI (AF647)
	eOD					amph-eOD						G) eOD-specific GC B cells (# BV421+PE+ cells)
1d	4923.6	5091.6	3592.6	4985.93	3151.93	9329.36	8039.62	10301.1	9741.54	8935.13		eOD (WT)	amph (WT)	amph (FcRn KO)
4d	7236.93	6995.6	3477.93	3363.27	3591.93	22997.3	7800.51	8863.97	11496.7	14582.6		56	96	19
												37	240	64
D) DC uptake in NALT												29	365	120
time post administration	vaccine MFI (AF647)											40	405	13
	eOD					amph-eOD								75
1d	2926.13	1926.47	1991.8	4771.8	2013.13	5948.33	7109.87	4052.82	4394.49
4d	9266.13	17693.5	2170.47	1909.13	3311.8	37405.4	5435.51	4871.41	3978.46	7588.72		H) Tfh cells (# PD-1+CXCR5+ cells)
												eOD	amph	amph
												72	117	56
												61	341	21
												27	416	80
												27	147	75
												43	93	123

## Sheet: Figure 4 (A-E)
B) eOD ELISA - serum IgG (log titers)												C) eOD ELISA - vaginal IgG (log titers)												D) eOD ELISA - fecal IgG (log titers)												E) eOD IgA Antibody Secreting Cell ELISPOT (# spots per 500,000 cells)
week	eOD + cdGMP					amph-eOD + cdGMP						week	eOD + cdGMP					amph-eOD + cdGMP						week	eOD + cdGMP					amph-eOD + cdGMP							amph-eOD + cdGMP					eOD + cdGMP
0	0	0	0	0	0	0	0	0	0	0		0	0	0	0	0	0	0	0	0	0	0		0	0	0	0	0	0	0	0	0	0	0		FRT	56	24	16	76		0	0	0	1	1
4	0	0	1.70904	0	2.33995	4.3526	4.032	4.02356	4.00092	4.00091		4	0	0	0	0	0	1.20806	2.06971	2.00479	2.00669	1.50822		4	0	0	0	0	0	1.54146	1.68749	1.49744	1.42755	1.71414		BM	44	20	51	112		1	5	3	1	2
6	0	1.94419	0	0	0	3.61995	3.97694	3.85466	3.63066			6	1.21847	0	0	0	0	1.51414	2.15864	0	1.00885			6	0	0	0	0	0	1.35831	1.4044	1.57554	1.41553
8	3.50324	2.86097	4.42027	2.87418	4.00653	5.83223	5.85082	6.31133	5.54194			8	0	0	1.59335	0	2.00384	2.78956	2.71406	3.3936	3.34297			8	1.43104	0	0	0	1.43718	2.95207	3.31196	3.85531	3.42876
14	3.88214	2.71166	3.74194	0	1.76614	5.59981	5.07156	5.16586	4.64221			14	1.58417	1.34713	2.11716	0	0	2.77309	2.24806	2.39831	3.13612			14	0	0	0	0	1.41112	2.68353	2.80497	2.75324	3.30649
21	4.37657	0	2.39027	4.88511	2.58071	5.48994	5.87739	6.16623				21	1.28774	0	0	1.48777	0	3.32742	2.122	3.71598				21	0	1.39198	0	1.961	0	3.04349	2.75987	2.44738
25	3.16746	0	4.39541	0	2.21879	5.39487	5.29091	6.03668				25	1.55931	0	2.14744	0	0	2.72334	2.7582	3.37157				25	0	0	0	0	0	2.6649	2.09047	1.97197
29	2.17184	0	0	3.78802	4.34666	4.98466	5.57861	5.00287				29	0	0	0	1.10679	0	2.51594	3.39722	2.19255				29	0	1.11658	0	0	0	2.05924	2.48591	2.54803
34	4.60769	4.05685	0	2.35956	0	5.45979	5.72178	6.15744				34	2.20311	0	0	0	0	1.97954	3.36042	3.83229				34	0	0	1.52315	0	0	2.79317	2.18699	2.16108
eOD ELISA - serum IgA (log titers)												eOD ELISA - vaginal IgA (log titers)												eOD ELISA - fecal IgA (log titers)
week	eOD + cdGMP					amph-eOD + cdGMP						week	eOD + cdGMP					amph-eOD + cdGMP						week	eOD + cdGMP					amph-eOD + cdGMP
0	0	0	0	0	0	0	0	0	0	0		0	0	0	0	0	0	0	0	0	0	0		0	0	0	0	0	0	0	0	0	0	0
4	0	0	0	0	0	0	0	0	0	0		4	0	0	0	0	0	0	0	1.58817	1.90677	1.49692		4	0	0	0	0	0	1.33864	1.58409	1.40237	1.15771	1.59236
6	0	0	0	0	0	0	0	0	0			6	0	0	0	0	0	1.49551	2.17588	0	1.18564			6	0	0	0	0	0	0	0	1.55391	0
8	0	0	0	0	0	2.93429	3.34048	3.29826	3.31678			8	0	0	1.53743	0	1.7339	2.01133	2.79119	3.62788	3.12681			8	1.52116	0	0	0	0	2.79591	3.73856	3.87968	3.81971
14	0	0	0	0	0	2.84916	2.36173	2.8157	2.7784			14	1.95628	1.23714	0	0	0	2.80215	1.84392	2.67768	2.55299			14	0	0	0	0	0	2.74372	2.86363	2.72538	2.77046
21	0	0	0	0	0	3.17922	3.15781	3.46494				21	0	0	0	1.4255	0	3.27495	2.02818	1.78622				21	0	0	0	0	0	2.7963	2.45017	2.19049
25	0	0	0	0	0	3.19178	3.58616	3.67485				25	0	0	0	0	0	2.58906	3.80877	3.85129				25	0	0	0	0	0	3.14218	2.35033	2.26104
29	0	0	0	0	0	3.04465	3.20601	3.16139				29	0	0	0	0	0	2.32179	3.38738	2.79027				29	0	0	0	0	0	2.05672	2.79894	2.18716
34	0	0	0	0	0	3.39482	3.68425	3.74963				34	0	0	0	0	0	0	2.39847	3.5198				34	0	0	0	0	0	3.20778	2.43744	2.03611

## Sheet: Figure 4 (F-J)
G) eOD ELISA - serum IgG (log titers)												H) eOD ELISA - vaginal IgG (log titers)												I) eOD ELISA - fecal IgG (log titers)												J) eOD IgA Antibody Secreting Cell ELISPOT (# spots per 500,000 cells)
week	eOD + SMNP					amph-eOD + SMNP						week	eOD + SMNP					amph-eOD + SMNP						week	eOD + SMNP					amph-eOD + SMNP							amph-eOD + SMNP					eOD + SMNP
0	0	0	0	0	0	0	0	0	0	0		0	0	0	0	0	0	0	0	0	0	0		0	0	0	0	0	0	0	0	0	0	0		FRT	333.8	269.8	315.8	75.8	91.8	43.8	66.8	61.8	-1.2	-30.2
3	2.28221	2.18133	0	0	0	4.20962	3.64655	3.79285	3.79771	3.79672		3	0	0	0	1.33032	0	0	0	1.35925	1.53907	1.47733		3	1.49308	1.02449	0	0	0	1.55216	1.49897	1.46119	1.1378	1.43854		BM	18.8	46.8	25.8	30.8	27.8	9.8	13.8	11.8	15.8	6.8
5	0	2.30662	0	2.46217	2.35065	4.15191	4.19082	3.66606	3.95451	4.28993		5	0	0	0	0	0	2.10002	1.57934	1.13661	2.04214	2.11328		5	0	1.18128	0	0	0	1.59261	1.58316	1.59386	1.56033	1.84149
7	2.59199	3.69358	0	0	2.56827	5.56977	6.05567	5.4277	5.66897	5.19292		7	0	0	0	0	0	1.57709	3.17521	1.41947	2.11503	3.19773		7	1.49818	0	0	0	1.32063	2.07859	2.72381	3.00634	2.12003	3.02531
9	0	2.5306	2.72771	0	3.41704	5.56974	6.61236	5.60273	5.59465	5.98238		9	0	0	0	0	1.21695	3.34782	4.0573	3.0829	3.14823	2.65381		9	1.99932	1.45876	0	1.9283	0	2.79076	3.7895	3.02141	2.95214	2.46187
11	0	0	0	2.56745	2.76331	5.18565	5.61019	5.2093	5.05323	5.49416		11	0	0	0	0	0	2.68124	3.59533	2.14209	2.75071	1.9692		11	0	0	0	0	0	1.76916	2.17679	2.69911	2.08087	2.0756
14	0	3.11896	2.33928	2.73106	2.40762	5.13321	5.42643	5.37008	5.77349	5.50301		14	0	0	0	0	0	3.25305	3.22843	2.91106	2.5344	2.91743		14	1.31696	1.7467	1.55562	0	0	1.8238	2.63036	2.67126	2.66425	3.14334
16	2.54015	0	2.28226	0	0	4.88429	5.16791	5.59866	4.95151	5.1944		16	0	0	0	0	0	2.63935	1.38284	2.80157	2.04824	2.05902		16	0	0	0	0	0	2.19387	0	1.87001	2.31306	2.1989
19	2.37892	3.17684	3.64245	2.87551	2.58416	5.49224	6.07536	5.74818	6.19673	6.61236		19	0	1.58784	1.30855	0	0	3.17685	2.17678	2.14585	2.46663	1.55652		19	2.19045	1.59149	1.54329	2.16536	1.57573	3.33017	2.80226	3.16411	3.14139	2.15642
26	0	0	0	2.56537	2.76813	5.37884	5.47614	4.31172	5.36352	5.34671		26	0	0	0	0	0	2.04441	2.18648	1.5472	2.5899	1.58859		26	0	0	0	0	0	2.51405	2.18425	0	2.17484	2.10224
30	3.07502	2.53356	3.1527	2.45913	2.45302	5.81013	5.5515	5.54196	4.87373	5.51913		30	0	0	1.26159	0	0	2.07602	2.19932	1.93348	1.92652	2.53572		30	0	0	0	0	0	3.28011	2.70717	1.832	2.79489	3.20437
eOD ELISA - serum IgA (log titers)												eOD ELISA - vaginal IgA (log titers)												eOD ELISA - fecal IgA (log titers)
week	eOD + SMNP					amph-eOD + SMNP						week	eOD + SMNP					amph-eOD + SMNP						week	eOD + SMNP					amph-eOD + SMNP
0	0	0	0	0	0	0	0	0	0	0		0	0	0	0	0	0	0	0	0	0	0		0	0	0	0	0	0	0	0	0	0	0
3	0	0	0	0	0	2.4301	0	2.23824	0	2.32142		3	0	0	0	0	0	1.62209	0	0	0	1.52392		3	1.56761	1.11889	1.58619	1.42386	1.394	1.76822	1.83659	1.73549	1.51592	1.84601
5	0	0	0	0	0	2.54474	2.42478	2.15692	2.4251	2.38861		5	0	0	0	0	0	2.15086	1.7177	1.09921	2.07159	2.00725		5	0	1.4467	0	1.05361	0	2.12375	1.95506	2.01901	1.64553	1.69691
7	0	0	0	0	0	4.2352	4.39683	3.77832	4.38764	4.21881		7	0	0	0	0	0	1.55344	2.78661	1.11536	1.97145	3.15822		7	1.57253	1.00361	0	0	1.48341	2.06047	1.96077	2.21623	1.3305	2.67953
9	0	0	0	0	0	3.71504	4.10911	3.80139	3.5595	3.97331		9	0	0	0	0	0	2.91882	2.80046	1.55925	2.20185	1.59583		9	1.51758	0	0	1.56025	0	1.72328	2.08914	2.18675	2.67995	1.4817
11	0	0	0	0	0	3.11004	3.20369	3.11996	2.54974	3.11091		11	0	0	0	0	0	2.52276	1.42446	1.739	2.11454	2.05801		11	0	0	0	0	0	0	1.51795	1.50649	0	1.68493
14	0	0	0	0	0	3.12721	3.32418	3.58422	3.69874	3.59492		14	0	0	0	0	0	3.22256	3.06376	3.07999	2.17363	2.75266		14	1.29568	1.82264	1.56451	0	0	0	1.69481	2.0147	1.57439	2.72058
16	0	0	0	0	0	2.50311	3.13866	3.13887	3.05569	2.93527		16	0	0	0	0	0	2.72691	1.44939	1.25168	2.16462	1.59956		16	0	0	0	0	0	1.18381	0	0	0	1.92183
19	0	0	0	0	0	3.59324	3.89857	4.1215	4.24581	4.14923		19	0	1.26374	1.24906	0	0	3.22139	2.24073	2.13157	2.18591	2.05661		19	1.87078	1.46791	1.53642	0	1.57899	2.34136	2.6179	2.68696	3.26132	2.07065
26	0	0	0	0	0	2.86352	2.95331	2.16556	3.05318	3.01043		26	0	0	0	0	0	1.75411	0	1.45793	0	0		26	0	0	0	0	0	1.82617	1.2055	0	0	1.52362
30	0	0	0	0	0	3.74922	3.58639	3.70446	3.0207	3.65143		30	0	0	1.46071	0	0	1.53255	1.56815	1.56959	1.95147	2.5552		30	0	0	0	0	0	2.19567	2.45879	0	1.89916	2.17843

## Sheet: Figure 5
C) RBD ELISA - IgG (log titers)												D) RBD ELISA - IgA (log titers)												E) ACE2 binding inhibition: IC50
	amph-RBD					RBD							amph-RBD					RBD							amph-RBD					RBD
serum	6.61236	6.61236	6.61236	6.61236	6.61236	2.52799	2.72449	3.07291	3.25764	3.19173		serum	4.95512	4.42503	4.22293	4.37127	4.38936	2.09279	2.04763	0	0	2.18542		serum	28812	25479	19960	20239	33225	20	20	20	20	20
vaginal	3.73432	2.74311	3.304	3.67725	2.85447	0	0	0	0	0		vaginal	3.1466	3.26155	3.36256	3.3361	3.3226	0	0	0	0	1.08175		BALF	501.9	438.5	366.6	35.51	327.2	4	4	4	8.493	10.94
fecal	3.32517	3.23021	3.00386	3.03614	3.04599	0	0	0	0	0		fecal	2.75029	2.59964	2.67475	2.73414	2.665	0	0	0	0	0
saliva	2.15801	2.18027	2.0826	2.46032	2.6843	0	0	0	0	0		saliva	1.98133	1.85839	1.96944	2.06555	2.21173	0	0	0	0	1.17235		F) Neutralizing NT50: Pseudovirus NAb Titer
nasal	5.61236	5.18117	5.17039	5.61236	5.03651	2.19916	0	0	2.01861	1.38194		nasal	4.53802	3.75098	3.86737	4.51524	3.34601	0	0	0	0	0			amph-RBD					RBD
BALF	5.61236	4.62467	5.13102	3.9979	5.00253	1.56829	1.50278	1.28963	2.11062	2.50807		BALF	4.60775	3.2736	3.30006	2.78121	3.61764	0	0	0	0	0		serum	36441	33506	19433	21300	35208	20	20	20	20	20
																								nasal wash	135	225	179	1801	254	10	10	10	10	10
																								BALF	374	182	242	38	199	4	4	4	4	4

## Sheet: Figure 6
A) IVIS: Vaccine uptake in nasal cavity at 24h			C) eOD-specific IgM plasmablasts (per 10^6 PBMCs)														D) eOD ELISA: serum IgG (log titers)														E) eOD ELISA: nasal IgG (log titers)
Max Radiant Efficiency ([p/s]/[uW/cm^2])			week	amph-eOD						eOD							week	amph-eOD						eOD							week	amph-eOD						eOD
eOD	amph- eOD		0	1	1	1	3	1	1	3	1	1	2	1	1		0	0	0	0	0	0	2.59955	0	0	0	0	0	0		0	0	0	0	0	0	0	0	0	0	0	0	0
65600000	393000000		8	8	1	1	4	10	4	1	1	1	1	2	4		4	0	2.19827	3.64328	2.28087	3.34402	2.78816	0	0	0	2.75626	0	0		4	0	0	0	0	0	0	0	0	0	0	0	0
26700000	526000000		16	14	9	5	5	81	14	5	1	5	1	5	1		6	0	1.75985	3.40688	2.16747	2.87681	2.73566	0	0	0	2.54114	0	0		6	0	0	0	0	0	0	0	0	0	0	0	0
153000000	269000000		24	27	18	5	18	54	32	5	1	5	1	1	1		10	4.55223	2.86642	2.0877	3.18444	5.09016	4.26229	3.9875	3.46426	2.57426	2.29851	2.2398	3.32029		10	1.58856	0	0	0	1.56278	0	0	0	0	0	0	0
																	12	4.09902	2.81942	2.08435	2.8998	4.66204	4.05673	3.67125	2.82505	2.65853	2.64554	1.99472	3.25746		12	1.3591	0	0	0	1.13861	0	0	0	0	0	0	0
			eOD-specific IgG plasmablasts (per 10^6 PBMCs)														16	4.06587	2.98111	2.21189	2.89416	4.62542	3.9878	3.6151	3.77877	2.73134	2.72512	2.23144	2.83457		18	4.46399	2.58522	1.34941	1.93036	2.95666	2.24463	2.59622	2.75612	0	1.5724	0	2.18823
			week	amph-eOD						eOD							18	6	6	3.99726	5.28989	6	5.91117	5.24498	4.70799	3.98783	4.18541	2.76454	4.70309		26	2.69375	2.47109	2.10601	2.11874	3.23839	2.62621	1.90438	1.68672	1.4091	1.43284	0	2.08455
			0	2	1	4	5	4	2	5	2	1	1	1	1		20	5.89029	4.6779	3.47917	4.70472	5.61214	5.10735	5.12911	4.65982	3.69391	3.9619	2.59485	4.60511		36	3.90926	2.32243	0	1.60037	3.78679	2.78759	2.44825	2.46924	2.00348	1.5535	0	2.48774
			8	346	44	8	10	183	101	34	3	2	2	1	13		24	5.31563	4.66163	3.35066	4.19992	5.26058	4.69071	4.35238	4.08323	3.41616	3.45991	2.71869	4.42896		40	2.08779	1.37011	0	0	2.16819	2.32863	2.15987	1.55394	0	0	0	1.3232
			16	405	225	68	41	923	495	185	36	18	14	5	117		26	5.29933	4.82048	4.10615	4.09716	5.8254	5.15403	5.00393	4.69779	4.07942	3.92527	2.82728	4.53473
			24	333	153	68	99	671	216	72	144	23	18	23	77		28	5.2413	4.50343	4.01028	3.96798	5.75776	4.96488	4.66021	4.63987	3.98991	3.77085	2.80845	4.27943		eOD ELISA: nasal IgA (log titers)
																	36	5.89431	4.70013	3.93881	4.08208	6	5.55221	5.26759	5.0575	3.93653	3.64253	2.85631	4.62857		week	amph-eOD						eOD
			eOD-specific IgA plasmablasts (per 10^6 PBMCs)														40	4.71532	3.63651	3.34134	3.22349	5.08448	4.6138	4.09897	4.071	2.89194	2.85548	2.22578	3.50206		0	0	0	0	0	1.49101	0	0	0	0	0	0	0
			week	amph-eOD						eOD																					4	0	0	0	0	1.51059	0	0	0	0	0	1.23182	0
			0	6	1	4	5	6	1	9	1	2	1	2	1		eOD ELISA: serum IgA (log titers)														6	0	0	0	0	1.88835	0	1.08459	0	0	0	0	0
			8	203	15	7	8	218	59	26	2	1	5	1	8		week	amph-eOD						eOD							10	0	0	0	0	2.64679	0	0	0	0	0	0	0
			16	342	158	54	27	698	405	144	18	23	5	5	95		0	0	0	0	0	0	0	2.3016	0	0	0	0	0		12	0	0	0	0	2.42129	1.13855	0	0	0	0	0	0
			24	306	131	59	72	518	140	41	54	23	18	9	59		4	0	0	0	0	0	0	2.28294	0	0	0	0	0		18	2.79031	2.0349	1.18041	0	3.7931	2.16586	2.1747	1.37479	0	0	0	2.42836
																	6	0	0	0	0	0	0	2.2631	0	0	0	0	0		26	3.07218	2.80136	1.5692	0	3.7939	2.6092	2.19276	0	0	0	0	2.56991
																	10	3.57588	0	0	0	3.27147	2.25437	2.88178	0	0	0	0	0		36	2.78927	2.29484	0	0	3.85596	2.68147	2.58354	0	0	0	0	3.22291
																	12	3.73268	0	0	0	2.81713	2.23262	2.88933	0	0	0	0	0		40	2.33778	1.55968	0	0	3.30565	2.35701	2.57764	0	0	0	0	1.95702
																	16	2.90193	0	0	0	2.28007	0	0	0	2.29025	0	0	0
																	18	4.60647	3.42834	0	3.19033	4.07214	3.34798	2.83491	2.29925	3.01788	1.83752	0	3.2516
																	20	4.10007	2.86364	0	2.55435	3.482	2.91539	2.77903	2.26722	2.89862	0	0	2.82583
																	24	3.49276	2.73774	0	0	3.14719	2.77977	2.24874	0	2.54156	0	0	2.20566
																	26	3.42273	2.94308	2.23228	0	3.45678	2.89419	2.64475	2.22581	2.71604	0	0	2.60664
																	28	3.40341	2.78982	2.2038	0	3.37758	2.84975	2.27825	2.21003	2.62285	0	0	2.27409
																	36	3.95311	2.75032	2.1379	0	3.4582	2.85744	2.64374	1.87506	2.76919	0	0	2.25761
																	40	3.08549	2.1559	1.79524	0	2.7464	2.243	1.87183	0	2.1472	0	0	0
